# Supplementary material for: Involvement of Executive Functions in Idiom Comprehension: A Life-Span Perspective
Source: Brain Sci. 2024 Oct 28;14(11):1076. doi: 10.3390/brainsci14111076 (PMC11592149; doi:10.3390/brainsci14111076)
Supplement: Supplementary file 1 [file brainsci-14-01076-s001.zip]

Archive with 1 entries (1 files):
- brainsci-3229681-supplementary.pdf
